# Supplementary material for: Predicting Endoplasmic Reticulum Resident Proteins Using Auto-Cross Covariance Transformation With a U-Shaped Residue Weight-Transfer Function
Source: Front Genet. 2019 Dec 20;10:1231. doi: 10.3389/fgene.2019.01231 (PMC6932965; doi:10.3389/fgene.2019.01231)
Supplement: Table S3 — Independent testing Dataset-Negative. [file DataSheet_3.xlsx]

## Sheet: ERRP-T-N
Independent Testing Dataset-Negative
Protein ID
2SS_CUCMA
41_HUMAN
4ET_HUMAN
5FCL_ARATH
5NTC_HUMAN
6PGL_HUMAN
A16L2_HUMAN
A2ML1_HUMAN
AAT5_ARATH
ABL2_HUMAN
ABLM3_HUMAN
ABP1_SCHPO
ABPF_DICDI
ABTB1_HUMAN
ACBP4_ARATH
ACC1_ARATH
ACE2_YEAST
ACER_DROME
ACL2_SCHPO
ACOX2_RABIT
ACOX3_ARATH
ACSF2_MOUSE
ACSM3_HUMAN
ACS_ARATH
ACTN_DROME
ACU15_NEUCR
ADAS_CAVPO
ADD37_YEAST
ADE_SCHPO
ADIPL_MOUSE
ADPGK_CAEEL
AEBP1_HUMAN
AF9_MOUSE
AFAD_RAT
AFF3_HUMAN
AGD3_ARATH
AGE1_YEAST
AGE2_YEAST
AGM2_SCHPO
AGO1_ARATH
AGO2_MOUSE
AGO4_ARATH
AGO_GIAIN
AGT22_ARATH
AGT2_HUMAN
AHI1_HUMAN
AHR1_CANAL
AHSP_HUMAN
AIFM3_HUMAN
AIM21_YEAST
AIM24_YEAST
AIM7_YEAST
AIM9_YEAST
AK17A_HUMAN
AK17B_MOUSE
AK1D1_RAT
AKA11_HUMAN
AKA12_HUMAN
AKAP4_HUMAN
AKAP8_HUMAN
AL1L2_HUMAN
AL2CL_HUMAN
ALAM_YEAST
ALDO1_ARATH
ALFC1_ARATH
ALKB4_HUMAN
ALKB8_MOUSE
ALLT_MANSE
ALP16_SCHPO
ALP1_SCHPO
ALP6_SCHPO
ALP7_SCHPO
ALPK3_MOUSE
ALS_HUMAN
ALY2_YEAST
ALY3_ARATH
AL_DROME
AMACR_RAT
AME1_YEAST
AMOL1_MOUSE
AMOT_HUMAN
AMP1_PLAFQ
AMPB_RAT
AMPD_SCHPO
AMPO_HUMAN
AMP_IMPBA
AMP_STEME
AMS_ARATH
AMTN_RAT
AN32B_MOUSE
AN34B_MOUSE
ANFC_TRISC
ANGL6_HUMAN
ANKS6_RAT
ANM7_TRYB2
ANR11_HUMAN
ANR17_HUMAN
ANR54_MOUSE
AOCX_BOVIN
AOFN_ASPNG
AP4AT_HUMAN
APC1_YEAST
APC5_ARATH
APC9_YEAST
APE1L_ARATH
APE2_ARATH
APEX2_HUMAN
APG_ORYSJ
APK4_ARATH
APL3_MANSE
APOA1_GORGO
APOA4_HUMAN
APOA5_MOUSE
APOE_HUMAN
APOL3_HUMAN
APR1_ARATH
APR1_CAEEL
APRR3_ARATH
APRR5_ARATH
APRR7_ARATH
APRR9_ARATH
APT1_YEAST
ARA1_YEAST
ARAP2_HUMAN
AREL1_HUMAN
ARFD_ARATH
ARFRP_HUMAN
ARG56_DICDI
ARGI_NEUCR
ARGL1_HUMAN
ARHB_XENLA
ARHGF_MOUSE
ARHGI_HUMAN
ARI4A_HUMAN
ARI4B_MOUSE
ARIP4_HUMAN
ARIS_PENRO
ARK1_ARATH
ARMT1_PIMHY
AROF_SOLTU
ARP10_YEAST
ARP4_YEAST
ARP5_ARATH
ARP5_DROME
ARP7_ARATH
ARPC2_HUMAN
ARP_ARATH
ARTN_MOUSE
ARX_HUMAN
ASB9_HUMAN
ASCC3_HUMAN
ASE2_ARATH
ASH1_DROME
ASND1_YEAST
ASPP1_HUMAN
ASUN_MOUSE
ASX_DROME
ASZ1_MOUSE
ATAD5_HUMAN
ATBP_SARPE
ATF3_HUMAN
ATF7_HUMAN
ATG3_MOUSE
ATGA1_HUMAN
ATHB5_ARATH
ATK4_ARATH
ATL1_HUMAN
ATM_SCHPO
ATM_YEAST
ATP12_YEAST
ATRIP_DROME
ATRX_DROME
ATR_DROME
ATR_XENLA
ATS13_HUMAN
ATS2_MOUSE
ATTY_TRYCR
ATX3_HUMAN
ATX7_HUMAN
AUXI2_ARATH
AVL9_YEAST
BACH1_MOUSE
BAHD1_HUMAN
BAS1_YEAST
BATF3_RAT
BAZ1A_HUMAN
BAZ1B_HUMAN
BAZ2A_HUMAN
BBS12_HUMAN
BBX_HUMAN
BCD_DROME
BCK1_YEAST
BCL9L_HUMAN
BCOR_MOUSE
BDF1_YEAST
BDF2_YEAST
BDP1_HUMAN
BEL1_ARATH
BEM1_YEAST
BETAT_HUMAN
BFA1_YEAST
BFR2_SCHPO
BGBP_LITVA
BGLA_ASPKW
BH030_ARATH
BH049_ARATH
BHMT1_RAT
BI52A_XENLA
BICD1_HUMAN
BICD_DROME
BICR1_MOUSE
BIEA_HUMAN
BIN1_HUMAN
BIN3_HUMAN
BIOB_YEAST
BIRC7_HUMAN
BL1S1_YEAST
BLH10_ARATH
BLH1_ARATH
BLH2_ARATH
BLI4_NEUCR
BLM10_YEAST
BLMH_CHICK
BLM_HUMAN
BMP4_XENLA
BNA3_YEAST
BNI1_CANAL
BOLA1_MOUSE
BOP1_HUMAN
BRAT_DROME
BRCA1_HUMAN
BRCC3_HUMAN
BRD2_HUMAN
BRD4_MOUSE
BRD8_HUMAN
BRDT_MOUSE
BRE1A_ARATH
BRE1B_RAT
BRE1_CAEEL
BRE1_DROME
BRE1_YEAST
BRL2_SCHPO
BRO1_YEAST
BRPF1_HUMAN
BTAF1_ARATH
BTAF1_HUMAN
BTHD_DROME
BUB1_SCHPO
BUB3_SCHPO
BUCC_APLCA
BUD21_YEAST
BUD27_YEAST
BUD4_CANAL
BX42_DROME
BXL4_ARATH
BYST_HUMAN
BZZ1_YEAST
C1D_MOUSE
C1QT1_HUMAN
C1RL_HUMAN
C8AP2_HUMAN
CA198_HUMAN
CAB39_MOUSE
CAB45_HUMAN
CABIN_HUMAN
CABS_TOBAC
CACO1_MOUSE
CACO2_HUMAN
CAF1B_CHICK
CAMP2_HUMAN
CAND2_RAT
CAN_SCHPO
CARD9_MOUSE
CARF_HUMAN
CASB_HORSE
CASL_HUMAN
CASQ2_MOUSE
CASS4_HUMAN
CASS_RICCO
CASZ1_HUMAN
CATIN_HUMAN
CATIN_TOXGO
CB069_HUMAN
CB071_HUMAN
CBF1_YEAST
CBP1_CAEEL
CBP2_HORVU
CBPA4_HUMAN
CBPC_DICDI
CBSX3_ARATH
CC110_HUMAN
CC114_HUMAN
CC125_HUMAN
CC134_HUMAN
CC141_HUMAN
CC85C_HUMAN
CCD13_HUMAN
CCD40_CHLRE
CCD62_HUMAN
CCD86_MOUSE
CCD89_MOUSE
CCD89_XENLA
CCD93_HUMAN
CCDB1_HUMAN
CCE1_SCHPO
CCHCR_HUMAN
CCM2_DANRE
CCNB3_DROME
CCNT1_MOUSE
CCNT2_HUMAN
CCQ1_SCHPO
CD27A_ARATH
CD27B_ARATH
CD2B2_DROME
CD37L_HUMAN
CDC12_SCHPO
CDC15_SCHPO
CDC16_HUMAN
CDC37_DROME
CDC5L_ARATH
CDH1_YEAST
CDK12_DROME
CDKG1_ARATH
CDN1A_HUMAN
CDN1C_HUMAN
CDT1A_ARATH
CDT1_SCHPO
CDT1_XENLA
CE104_HUMAN
CE112_HUMAN
CE120_MOUSE
CE128_HUMAN
CE152_HUMAN
CE162_HUMAN
CE164_HUMAN
CE192_HUMAN
CE57L_HUMAN
CE57L_XENLA
CE63A_XENLA
CEBPD_HUMAN
CECR1_HUMAN
CED12_CAEEL
CED4_CAEEL
CEF1_SCHPO
CEL3A_MAGO7
CENPB_HUMAN
CENPE_HUMAN
CENPI_HUMAN
CENPJ_HUMAN
CENPO_CHICK
CENPS_CHICK
CENPU_HUMAN
CEP41_MOUSE
CEP55_HUMAN
CEP63_HUMAN
CEP70_HUMAN
CEP76_HUMAN
CEP83_HUMAN
CEP85_HUMAN
CEP89_MOUSE
CEP95_HUMAN
CET1_SCHPO
CFA43_CHLRE
CFA44_CHLRE
CFA45_CHLRE
CFA53_CHLRE
CFA58_HUMAN
CFA70_CHLRE
CFA74_CHLRE
CFA99_CHLRE
CFAI_MOUSE
CFB_TACTR
CG031_HUMAN
CGNL1_HUMAN
CHA4_YEAST
CHADL_HUMAN
CHAP1_HUMAN
CHD1_DROME
CHD3_HUMAN
CHD6_RAT
CHFR_MOUSE
CHIB1_ASPFM
CHIP_MOUSE
CHL4_YEAST
CHMP7_HUMAN
CHP1_SCHPO
CHRD_HUMAN
CHZ1_YEAST
CIC_DROME
CID12_SCHPO
CIK1_YEAST
CIN8_YEAST
CING_HUMAN
CING_XENLA
CIR1_HUMAN
CITE1_MOUSE
CITRX_ARATH
CI_DROME
CK5P2_HUMAN
CKAP2_HUMAN
CKAP5_HUMAN
CKP2L_MOUSE
CL004_RAT
CL180_CAEEL
CL190_DROME
CLAS2_CAEEL
CLASP_ARATH
CLASP_DROME
CLDS_CISCR
CLIP2_MOUSE
CLOCK_CHICK
CLOCK_DROME
CLP1_YEAST
CLPP1_ARATH
CLR1_SCHPO
CLSPN_HUMAN
CLSPN_XENLA
CLSY3_ARATH
CLU_DICDI
CLV3_ARATH
CLYBL_HUMAN
CMB1_SCHPO
CML18_ARATH
CMTA1_HUMAN
CMTA2_ARATH
CMTA2_HUMAN
CMTA3_ARATH
CN093_HUMAN
CN159_MOUSE
CND1_HUMAN
CND1_YEAST
CND2_YEAST
CND3_SCHPO
CNDG2_XENLA
CNDP1_HUMAN
CNM67_YEAST
CNN1_YEAST
CNN_DROME
CNO10_HUMAN
CNOT1_HUMAN
CNOT4_HUMAN
CNTRB_HUMAN
CO4A_HUMAN
CO6A4_MOUSE
CO6A5_MOUSE
CO6_HUMAN
COA4_HUMAN
COGA1_HUMAN
COIA1_MOUSE
COJA1_HUMAN
COM1_HUMAN
COM1_XENLA
COMD2_HUMAN
COMD8_HUMAN
COMD9_HUMAN
COPRS_HUMAN
COR15_PAPSO
COR1B_HUMAN
CORZ_DROME
CP110_HUMAN
CP131_DANRE
CP135_HUMAN
CP190_DROME
CP1_APLCA
CP250_HUMAN
CPIN1_HUMAN
CPL1_ARATH
CPL4_ARATH
CPS3B_ARATH
CPSF1_ARATH
CPSF2_ARATH
CPSF3_DROME
CPSFX_SCHPO
CRBL2_MOUSE
CREA_EMENI
CREB5_HUMAN
CRK45_ARATH
CRML_HUMAN
CRM_DROME
CRNL1_HUMAN
CRNN_HUMAN
CROCC_HUMAN
CRPI_PERAM
CRZ1_YEAST
CSC1_CAEEL
CSE1_YEAST
CSKI1_MOUSE
CSM3_YEAST
CSN10_YEAST
CSN11_YEAST
CSN1_CAEEL
CSN1_DICDI
CSN1_EMENI
CSN1_SCHPO
CSN4_CAEEL
CSN4_DROME
CSN6B_ARATH
CSN8_DROME
CSN8_EMENI
CSNC_ASPOZ
CSPP1_HUMAN
CSR1_YEAST
CSRN3_MOUSE
CSTFT_MOUSE
CTC1_ARATH
CTDP1_HUMAN
CTF18_SCHPO
CTF1_SCHPO
CTF4_YEAST
CTF77_ARATH
CTIF_MOUSE
CTM1_YEAST
CTNA3_MOUSE
CTND1_XENLA
CTND2_MOUSE
CTR9_YEAST
CTU1_CAEEL
CTU2_HUMAN
CU059_HUMAN
CUED2_HUMAN
CUL2_CAEEL
CUL3_SCHPO
CUL4_SCHPO
CUL7_HUMAN
CUL9_HUMAN
CUS1_YEAST
CUTA_ARATH
CUTI1_FUSSO
CUT_DROME
CWC22_SCHPO
CWC2_YEAST
CWF11_SCHPO
CWF19_SCHPO
CXXC1_DROME
CYGB_HUMAN
CYP59_ARATH
CYP7_SCHPO
CYTSA_HUMAN
CYTSB_HUMAN
CYT_BITGA
DAAF1_HUMAN
DAAM1_HUMAN
DAB_DROME
DACT1_HUMAN
DAL81_YEAST
DAPLE_XENLA
DBF4A_XENLA
DBP10_YEAST
DBP6_YEAST
DBP9_YEAST
DBP_HUMAN
DC1L1_MOUSE
DCAF1_DROME
DCAF6_HUMAN
DCL1_ARATH
DCL3_ARATH
DCMC_ANSAN
DCNP1_HUMAN
DCP1_YEAST
DCP2_SCHPO
DCP2_YEAST
DCR1C_HUMAN
DCTN1_MOUSE
DCTP1_HUMAN
DCYD1_ARATH
DDC8_MOUSE
DDHD1_HUMAN
DDM1_ARATH
DDX21_MOUSE
DDX25_MOUSE
DDX42_HUMAN
DDX46_MOUSE
DDX56_HUMAN
DDX60_HUMAN
DEF1B_ARATH
DEF1_YEAST
DEN1C_HUMAN
DEN4B_HUMAN
DEP1A_HUMAN
DEP1_YEAST
DEPD5_HUMAN
DESI2_HUMAN
DESP_HUMAN
DET1_ARATH
DET1_HUMAN
DGCR8_HUMAN
DHE2_ARATH
DHE3_DROME
DHR11_HUMAN
DHR1_YEAST
DHTK1_MOUSE
DHX29_HUMAN
DHX30_RAT
DHX36_HUMAN
DHX58_HUMAN
DHX8_HUMAN
DHX9_HUMAN
DI3L1_HUMAN
DI3L2_ARATH
DI3L2_SCHPO
DIA1_MOUSE
DIA1_YEAST
DIA2_YEAST
DICER_HUMAN
DIEXF_HUMAN
DIMA_DICDI
DIP2_DROME
DIXC1_MOUSE
DJC27_MOUSE
DLP1_MOUSE
DML1_SCHPO
DML1_YEAST
DMON2_CAEEL
DMP4_HUMAN
DMTF1_MOUSE
DNA2_SCHPO
DNAI1_HUMAN
DND1_DANRE
DNLI1_HUMAN
DNMBP_MOUSE
DNMT1_ARATH
DNMT1_RAT
DOCK3_HUMAN
DOCK5_HUMAN
DOCK7_HUMAN
DODA_AMAMU
DOHH_YEAST
DOT1L_DROME
DOT1L_HUMAN
DOT2_ARATH
DPB11_YEAST
DPB2_YEAST
DPB4_SCHPO
DPE2_ARATH
DPH1_HUMAN
DPH2_YEAST
DPH5_YEAST
DPH6_YEAST
DPH7_YEAST
DPOA2_MOUSE
DPOA2_SCHPO
DPOA2_YEAST
DPOD2_YEAST
DPOD3_BOVIN
DPOD3_YEAST
DPOE1_HUMAN
DPOE_YEAST
DPOG1_DROME
DPOG_YEAST
DPOLA_DROME
DPOLA_MOUSE
DPOLN_HUMAN
DPOLQ_DROME
DPOLQ_HUMAN
DPOZ_YEAST
DPP2_RAT
DPY27_CAEEL
DPYL4_HUMAN
DR111_ARATH
DRC1_CHLRE
DRC7_DROME
DRC7_MOUSE
DRE4_SCHPO
DREB_HUMAN
DRGX_MOUSE
DRP2B_ARATH
DRP3A_ARATH
DRS1_YEAST
DSK2_YEAST
DSN1_HUMAN
DSPP_HUMAN
DSPP_RAT
DSRAD_HUMAN
DSS1_CAEEL
DTNB_MOUSE
DTX3L_HUMAN
DTX3_HUMAN
DUS16_HUMAN
DUS3_YEAST
DUS7_HUMAN
DUX4_HUMAN
DXO1_KLULA
DXS_ARATH
DYAD_ARATH
DYN3_YEAST
DYNA_DICDI
DZIP1_HUMAN
E2F8_HUMAN
E41L5_MOUSE
E41LA_HUMAN
E70B1_ARATH
EAF1A_ARATH
EAF3_DROME
EAF6_MOUSE
EBP2_SCHPO
EBP2_YEAST
ECM29_DROME
ECM29_SCHPO
ECM5_YEAST
ECR_DROME
ECT2_HUMAN
EDC3_YEAST
EDC4_DROME
EDC4_MOUSE
EDM2_ARATH
EF2_RAT
EFC25_SCHPO
EFC2_HUMAN
EFC4B_HUMAN
EFHC1_MOUSE
EFM1_YEAST
EFM4_YEAST
EGL27_CAEEL
EGL44_CAEEL
EGR1_HUMAN
EHMT1_HUMAN
EIF2D_HUMAN
EIF3A_ARATH
EIF3A_DICDI
EIF3A_HUMAN
EIF3A_SCHPO
EIF3A_YEAST
EIF3B_HUMAN
EIF3G_YEAST
EIF3M_HUMAN
ELAV2_XENLA
ELC_ARATH
ELDP2_PINMG
ELF1_HUMAN
ELF3_MOUSE
ELF6_ARATH
ELG_DROME
ELK1_HUMAN
ELL1_SCHPO
ELP1_YEAST
ELP2_MOUSE
ELP5_HUMAN
EMAL4_MOUSE
EMAL5_RAT
EMI2_YEAST
EMIL1_MOUSE
EMIL2_MOUSE
EMSY_HUMAN
ENASE_HUMAN
ENA_DROME
ENC1_HUMAN
ENDOU_HUMAN
EPL1_YEAST
EPN2_HUMAN
ER6L2_HUMAN
ERB1_SCHPO
ERB1_YEAST
ERC2_RAT
ERC6L_DANRE
ERCC5_HUMAN
ERFE_MOUSE
ERI1_HUMAN
ERT1_YEAST
ERV1_YEAST
ES8L1_HUMAN
ES8L2_MOUSE
ES8L3_HUMAN
ESC2_YEAST
ESCA_DROME
ESF1_HUMAN
ESF1_SCHPO
ESF2_SCHPO
ESM3_DROME
ESP1_YEAST
ESPL1_HUMAN
ESPN_MOUSE
EST1A_HUMAN
EST1_SCHPO
ETAA1_HUMAN
ETP1_YEAST
ETV5_HUMAN
EVI5_DROME
EVI5_HUMAN
EVL_MOUSE
EVPL_HUMAN
EX84B_ARATH
EXO5_YEAST
EXOC5_HUMAN
EXOSX_MOUSE
EZ_DROME
F107A_HUMAN
F120B_HUMAN
F13B_MOUSE
F175A_HUMAN
F192A_HUMAN
F193B_HUMAN
FA50A_HUMAN
FA64A_HUMAN
FA65A_MOUSE
FA83D_HUMAN
FA89B_HUMAN
FADD_DROME
FAN1_CAEEL
FAN1_HUMAN
FANCA_HUMAN
FANCF_HUMAN
FANCG_HUMAN
FANCJ_HUMAN
FANCL_MOUSE
FANCM_HUMAN
FAP1_SCHPO
FAP1_YEAST
FAR1_ONCVO
FAS1_ARATH
FAS_HUMAN
FAT1_SCHPO
FBF1_HUMAN
FBH1_SCHPO
FBL17_ARATH
FBN2_HUMAN
FBX10_HUMAN
FBX22_HUMAN
FBX4_HUMAN
FBXW8_MOUSE
FCP1_YEAST
FDSCP_HUMAN
FEM1A_HUMAN
FGD1_HUMAN
FGD6_HUMAN
FGOP2_HUMAN
FHL1_YEAST
FHOD3_MOUSE
FIP37_ARATH
FJX1_MOUSE
FKB15_HUMAN
FKB65_ARATH
FKH_DROME
FL2D_DROME
FL2D_HUMAN
FLIP1_HUMAN
FLK_ARATH
FLX_ARATH
FMNL2_HUMAN
FMP27_YEAST
FMRF_DROME
FOG2_MOUSE
FOL1_SCHPO
FOLR3_HUMAN
FORC_DICDI
FORH_DICDI
FOSLA_DROME
FOX1_CAEEL
FOXI1_HUMAN
FOXN1_MOUSE
FOXN4_DANRE
FOXO3_HUMAN
FOXO_DROME
FOXR2_HUMAN
FPGT_HUMAN
FRA1_YEAST
FRA2_YEAST
FRK1_YEAST
FRM4A_HUMAN
FRMD7_MOUSE
FRQ_NEUCR
FRS2_ARATH
FRU_DROME
FSBP_HUMAN
FSCN1_HUMAN
FSD1_HUMAN
FSTL1_HUMAN
FTA7_SCHPO
FTCD_RAT
FTM_HUMAN
FTO_HUMAN
FUN30_YEAST
FUS2_YEAST
FXR1_MOUSE
FYB_MOUSE
FYV10_YEAST
FYV6_YEAST
FYV7_YEAST
G45IP_HUMAN
G6PDC_SOLTU
GA2L3_HUMAN
GABPA_MOUSE
GABT_RAT
GACP2_ARATH
GACP3_ARATH
GANP_HUMAN
GAP2_DROME
GAS8_CHLRE
GATC_HUMAN
GBP4_MOUSE
GBX1_HUMAN
GCFC2_HUMAN
GCK3_CAEEL
GCKR_RAT
GCM_DROME
GCN2_YEAST
GCP2_DROME
GCP2_HUMAN
GCP3_DROME
GCP3_HUMAN
GCP5_HUMAN
GCP6_HUMAN
GCR_RAT
GCY35_CAEEL
GCYA2_RAT
GCYB1_BOVIN
GDE1_YEAST
GDE_RABIT
GDF6_HUMAN
GDNF_HUMAN
GDPP1_CAEEL
GDS1A_XENLA
GELS1_LUMTE
GELS_DROME
GEMI4_HUMAN
GEMI5_HUMAN
GEN_DROME
GFOD1_HUMAN
GGAP1_ARATH
GGPPS_YEAST
GGS4_PHOAM
GIA1_GIAIN
GID2_ARATH
GID7_YEAST
GID8_HUMAN
GIN4_CANAL
GIN4_YEAST
GIPC2_HUMAN
GIS1_YEAST
GIS4_YEAST
GIT1_HUMAN
GLCTK_HUMAN
GLI1_HUMAN
GLIS2_HUMAN
GLN3_YEAST
GLS1_CAEEL
GLSN_MEDSA
GLTB2_ARATH
GLYR2_ARATH
GMEB2_HUMAN
GNL3L_ENCCU
GNL3L_HUMAN
GNL3_HUMAN
GNN_MOUSE
GNPTG_MOUSE
GO45_HUMAN
GOGC3_ARATH
GOGC5_ARATH
GON4L_MOUSE
GORAB_HUMAN
GPCP1_MOUSE
GPDA_LEIME
GPG1_YEAST
GPHA2_HUMAN
GPSM2_HUMAN
GPTC2_HUMAN
GPX3_HUMAN
GRAP1_HUMAN
GRC3_YEAST
GRHL1_MOUSE
GRHL3_HUMAN
GRIP_ARATH
GRS16_ARATH
GSAP_HUMAN
GSBN_DROME
GSCR2_HUMAN
GSHR_HUMAN
GSHR_PLAFK
GSTCD_HUMAN
GSTO1_CAEEL
GSTU4_ARATH
GTD2B_HUMAN
GTE5_ARATH
GTE9_ARATH
GTF2I_HUMAN
GTPBA_HUMAN
GVIN1_MOUSE
GWD1_SOLTU
GYL1_YEAST
GYP5_YEAST
H90B2_HUMAN
HACL1_RAT
HAL9_YEAST
HANG_DROME
HAP1_YEAST
HAP4_YEAST
HARB1_HUMAN
HAT2_YEAST
HAUS3_HUMAN
HAUS5_HUMAN
HBAP1_HUMAN
HCFC1_HUMAN
HCF_DROME
HCLS1_MOUSE
HCS1_YEAST
HCYC_PANIN
HDA10_HUMAN
HDA2_YEAST
HDA3_YEAST
HDA4_CAEEL
HDA5_ARATH
HDAC1_DROME
HDAC5_HUMAN
HDAC6_HUMAN
HDG11_ARATH
HDG4_ARATH
HDP_PLAF7
HEAT1_ARATH
HEAT1_HUMAN
HECD3_MOUSE
HECW1_HUMAN
HEL2_YEAST
HELB_HUMAN
HELZ2_MOUSE
HELZ_MOUSE
HEM11_HORVU
HEM1_YEAST
HERC5_HUMAN
HESXB_XENLA
HEXI1_HUMAN
HEXO1_ARATH
HFA1_YEAST
HFI1_YEAST
HIF1N_MOUSE
HIPK3_HUMAN
HIPK4_MOUSE
HIR3_YEAST
HIRA_CHICK
HIRA_DROME
HIS2_ARATH
HIS8_NICPL
HJURP_HUMAN
HMG12_CAEEL
HMIN_DROME
HMO1_YEAST
HNF1B_PIG
HNRL1_MOUSE
HOMEZ_HUMAN
HOOK2_HUMAN
HOOK_DROME
HOP2_ARATH
HOX5_ORYSI
HPA3_YEAST
HPC2_YEAST
HPS5_HUMAN
HRK1_YEAST
HRP65_CHITE
HS3S1_MOUSE
HS90B_DANRE
HSDL1_HUMAN
HSF1_HUMAN
HSFY1_HUMAN
HSF_DROME
HSF_SCHPO
HSL1_CANAL
HSL1_YEAST
HSL7_YEAST
HSP7A_ENCCU
HSP7F_ENCCU
HSP98_NEUCR
HUL4_YEAST
HUM6_CAEEL
HUMS_ARATH
HXA10_HUMAN
HXA11_MOUSE
HXA13_HUMAN
HXA9_HUMAN
HXC4_HUMAN
HXK1_CANAL
HXKB_CANAL
HYAL1_MOUSE
HYD_DROME
HYPA_HYPLI
IBD2_YEAST
IBP2B_DANRE
IBP2_BOVIN
IBR3_ARATH
ICE1_ARATH
ICE1_DROME
ICE1_HUMAN
ICE2_DROME
ICE2_HUMAN
ICPA_DICDI
ICR2_ARATH
IDLC_CHLRE
IDM3_ARATH
IELA_ASPFL
IES2_SCHPO
IES2_YEAST
IF122_HUMAN
IF172_CHLRE
IF2M_BOVIN
IF2P_HUMAN
IF3C_EUGGR
IF4A3_ARATH
IF6_MOUSE
IFEB_ASCSU
IFEB_HELPO
IFIT3_HUMAN
IFT52_MOUSE
IFT57_CHLRE
IFT80_MOUSE
IFT81_CHLRE
IFT81_MOUSE
IGFN1_MOUSE
IGLL1_HUMAN
IL16_HUMAN
IL17C_HUMAN
IL25_HUMAN
IL32_HUMAN
ILF3_MOUSE
ILKAP_HUMAN
ILR3_ARATH
ILVB_ARATH
ILVB_YEAST
IMA1_SCHPO
IMA2_CAEEL
IMB1_YEAST
IMB3_YEAST
IMB_XENLA
IMDH_TOXGO
IMDH_TRIFO
IMPE2_DROME
IN80D_HUMAN
IN80E_HUMAN
INCE_HUMAN
INF2_MOUSE
ING1_HUMAN
INN1_SCHPO
INO1_DROME
INO80_HUMAN
INSM2_HUMAN
INT3_HUMAN
INT4_MOUSE
INT6_HUMAN
INT7_HUMAN
INVO_HUMAN
INVO_MOUSE
IOC2_YEAST
IOC3_YEAST
IP5PD_ARATH
IPO4_MOUSE
IQCB1_HUMAN
IRC15_YEAST
IRC20_YEAST
IRF3_HUMAN
ISC2B_MOUSE
ISCA2_HUMAN
ISE2_ARATH
ISLR_MOUSE
ISPG_ARATH
IST1_YEAST
ITC1_YEAST
ITSN2_HUMAN
IWS1_HUMAN
IWS1_YEAST
IXR1_YEAST
JAC1_YEAST
JCAD_HUMAN
JHD2C_HUMAN
JHD2_YEAST
JIP2_MOUSE
JIP3_DROME
JIP5_YEAST
JJJ1_YEAST
JJJ2_YEAST
JKIP2_HUMAN
JM703_ORYSJ
JMJ14_ARATH
JMJ4_SCHPO
JMT_BRARP
JNM1_YEAST
JOIN_SOLLC
JZT49_CHIGU
K0100_HUMAN
K1377_HUMAN
K1C14_MOUSE
K2018_HUMAN
K2C71_MOUSE
KA122_YEAST
KAD2_NEUCR
KAD5_HUMAN
KAD6_PLAF7
KAD7_HUMAN
KAD9_HUMAN
KALRN_HUMAN
KANL1_HUMAN
KAR3_YEAST
KAR4_YEAST
KAT6A_HUMAN
KAT6B_HUMAN
KAZD1_MOUSE
KBL_HUMAN
KCC2D_CAEEL
KCC4_YEAST
KCRF_STRPU
KDF1_MOUSE
KDM3A_MOUSE
KDM4B_HUMAN
KDM5A_HUMAN
KDM5_CAEEL
KDM5_DROME
KDM7_CAEEL
KELC_DROME
KFA_MOUSE
KHDR2_HUMAN
KI10A_DROME
KI11B_XENLA
KI13B_HUMAN
KI15A_XENLA
KI18B_HUMAN
KI20A_HUMAN
KI20B_HUMAN
KI21A_HUMAN
KI26A_MOUSE
KI26B_MOUSE
KI26L_CAEEL
KIF13_DICDI
KIF14_MOUSE
KIF15_STRPU
KIF23_HUMAN
KIF24_HUMAN
KIF27_MOUSE
KIF4A_HUMAN
KIF5A_HUMAN
KIF5_DICDI
KIF6_HUMAN
KIF7_MOUSE
KIF9_HUMAN
KIFC1_MOUSE
KIME_DICDI
KIN13_ARATH
KINH_NEUCR
KIP1_PETIN
KIP1_YEAST
KIP2_YEAST
KKCC2_MOUSE
KKQ8_YEAST
KLC2_HUMAN
KLF10_HUMAN
KLF11_HUMAN
KLF12_HUMAN
KLF13_HUMAN
KLF15_HUMAN
KLF17_HUMAN
KLF1_HUMAN
KLF3_MOUSE
KLF4_HUMAN
KLF5_HUMAN
KLF6_HUMAN
KLF8_HUMAN
KLH10_HUMAN
KLH24_RAT
KLH40_HUMAN
KLHL7_HUMAN
KLP3_CAEEL
KLP8_SCHPO
KLP9_SCHPO
KMS1_SCHPO
KN12B_ARATH
KNAT1_ARATH
KNAT3_ARATH
KNTC1_HUMAN
KP58_DROME
KRI1_SCHPO
KRP1_ARATH
KS6A5_MOUSE
KS6A6_MOUSE
KSP1_SCHPO
KTNB1_STRPU
KTU_HUMAN
KU80_ORYSJ
KU80_SCHPO
LA1_OPICY
LAA1_YEAST
LACRT_HUMAN
LAM0_DROME
LARP1_HUMAN
LARP_DROME
LAS1_SCHPO
LAT4A_LACTA
LCA5_HUMAN
LCD1_YEAST
LCF2_YEAST
LCORL_HUMAN
LCOR_HUMAN
LDB19_YEAST
LDHD_HUMAN
LEB1_BOMMO
LEO1_YEAST
LFC_TACTR
LG3BP_HUMAN
LGE1_YEAST
LHP1_SOLLC
LIMK1_DROME
LIN1_YEAST
LIN23_CAEEL
LIN25_CAEEL
LIN26_CAEEL
LIN36_CAEEL
LIN54_DROME
LIN5_CAEEL
LINES_DROME
LIPA3_HUMAN
LIS1_EMENI
LIS1_YEAST
LKHA4_YEAST
LMBL3_MOUSE
LMNA_HUMAN
LMOD3_HUMAN
LOLA4_DROME
LONM_DROME
LONM_MAIZE
LONM_YEAST
LONP2_RAT
LR2BP_HUMAN
LRC45_HUMAN
LRG1_YEAST
LRK1_CAEEL
LRRF1_HUMAN
LRRF1_RAT
LRSM1_HUMAN
LRWD1_HUMAN
LSB1_YEAST
LSD2_SCHPO
LSF2_ARATH
LSG12_ARATH
LSG1_DROME
LSG1_YEAST
LSM1B_ARATH
LTN1_YEAST
LUB1_SCHPO
LVA_DROME
LZTS2_RAT
M3K11_RAT
M3K14_HUMAN
M3K2_MOUSE
M3K4_HUMAN
MA205_DROME
MA653_ARATH
MA658_ARATH
MA7D1_MOUSE
MA7D3_HUMAN
MAD13_ORYSJ
MAD1_ARATH
MAD1_YEAST
MAFF_HUMAN
MAK5_SCHPO
MAK5_YEAST
MAL3_SCHPO
MANBB_THIHE
MAOM_YEAST
MAOP4_ARATH
MAP2_MOUSE
MAP9_HUMAN
MARF1_HUMAN
MATR3_HUMAN
MBB1A_DANRE
MBD5_HUMAN
MBK1_CAEEL
MBLK1_APIME
MBO1_SCHPO
MBP1_YEAST
MCA9_ARATH
MCCB_MOUSE
MCE1_YEAST
MCM10_HUMAN
MCM16_YEAST
MCM6_SCHPO
MCM6_YEAST
MCMBP_ARATH
MCMBP_HUMAN
MCMR_DROME
MCP3_SCHPO
MCP5_SCHPO
MCPA_TRIRU
MCPH1_HUMAN
MD10B_ARATH
MD13L_HUMAN
MD1L1_HUMAN
MD33A_ARATH
MDL1_PRUSE
MDM2_HUMAN
MED10_YEAST
MED12_ARATH
MED12_DROME
MED13_CAEEL
MED14_ARATH
MED14_DROME
MED14_SCHPO
MED15_YEAST
MED1_CAEEL
MED21_CAEEL
MED21_SCHPO
MED23_ARATH
MED23_DROME
MED26_DROME
MED27_SCHPO
MED28_ARATH
MED2_YEAST
MED31_DROME
MED4_YEAST
MED7A_ARATH
MED9_HUMAN
MEF2D_HUMAN
MEFV_HUMAN
MEGF6_RAT
MEIS2_HUMAN
MELK_CAEEL
MENB_ARATH
MES14_ARATH
MES2_CAEEL
MET10_HUMAN
MET14_MOUSE
MET18_YEAST
MET28_YEAST
MET3_PENCH
MET5_YEAST
METE3_ARATH
METH_HUMAN
MEX5_CAEEL
MFAP2_BOVIN
MFAP5_HUMAN
MFP1_SOLLC
MFT1_YEAST
MGN_CAEEL
MICA1_HUMAN
MICA3_HUMAN
MICLK_MOUSE
MID1_SCHPO
MIER2_HUMAN
MIER3_MOUSE
MIG1_YEAST
MIG2_YEAST
MIG3_YEAST
MIH_CARMA
MILT_DROME
MIMIT_HUMAN
MINA_MOUSE
MIPT3_HUMAN
MIS17_SCHPO
MIS4_SCHPO
MIT1_SCHPO
MIT1_YEAST
MK06_HUMAN
MKKS_HUMAN
MKL1_HUMAN
MLC2_YEAST
MLH1_HUMAN
MLH2_YEAST
MLH3_HUMAN
MLH_TETTS
MLO3_SCHPO
MLP1_YEAST
MLP2_YEAST
MMAB_HUMAN
MMS19_HUMAN
MND1_YEAST
MNS1B_COCPS
MNS1_MOUSE
MNX1_HUMAN
MOD21_SCHPO
MOR1_ARATH
MORC4_HUMAN
MOS11_ARATH
MOT1_SCHPO
MOTI_PIG
MOV10_MOUSE
MPE1_YEAST
MPH1_YEAST
MPIP2_HUMAN
MPIP3_HUMAN
MPLKI_HUMAN
MPP10_HUMAN
MPP10_SCHPO
MPP10_YEAST
MPP4_HUMAN
MPP8_HUMAN
MPPA1_DICDI
MPPA2_DICDI
MPPB_HUMAN
MPSIN_RHIMP
MPT5_YEAST
MRC1_SCHPO
MRCKA_RAT
MRCKG_HUMAN
MRD1_YEAST
MRH4_YEAST
MRP8_YEAST
MRRP1_MOUSE
MS116_YEAST
MS3L1_MOUSE
MSC6_YEAST
MSH2_ARATH
MSH2_YEAST
MSH6_SCHPO
MSL1_DROME
MSRB_DROME
MT21C_HUMAN
MTEF1_HUMAN
MTF1_YEAST
MTG1_DROME
MTG8R_HUMAN
MTMR5_HUMAN
MTMRC_HUMAN
MTND_SCHPO
MTR4_SCHPO
MTUS1_XENLA
MTUS2_HUMAN
MU132_SCHPO
MU152_SCHPO
MU153_SCHPO
MU172_SCHPO
MU176_SCHPO
MUG35_SCHPO
MUG74_SCHPO
MUG79_SCHPO
MUG8_SCHPO
MUK1_YEAST
MURC_DANRE
MUS81_DANRE
MUS81_ORYSJ
MXI1_HUMAN
MXMT1_COFAR
MY15B_HUMAN
MY18B_HUMAN
MYC_MACMU
MYH11_CHICK
MYLIA_DANRE
MYLK_HUMAN
MYO16_MOUSE
MYO4_CAEEL
MYO52_SCHPO
MYO5B_HUMAN
MYO7A_HUMAN
MYO9B_HUMAN
MYOI_DICDI
MYOM1_HUMAN
MYOM2_APLCA
MYOME_HUMAN
MYOM_DICDI
MYOZ3_HUMAN
MYPN_HUMAN
MYRIP_DANRE
MYSM1_HUMAN
MYSP_CAEEL
MYSP_TAESO
MYT1L_RAT
N4BP2_HUMAN
NAA10_HUMAN
NAA15_HUMAN
NAB_DROME
NACK1_ARATH
NAGS_YEAST
NAL9A_MOUSE
NALP1_HUMAN
NALP2_HUMAN
NANL_MACDE
NAP1B_ARATH
NAS37_CAEEL
NASP_HUMAN
NAT1_YEAST
NAT5_YEAST
NAV1_MOUSE
NAV2_HUMAN
NBA1_YEAST
NBAS_HUMAN
NCB2_YEAST
NCBP1_SCHPO
NCBP2_YEAST
NCD_DROME
NCF2_HUMAN
NCOA1_MOUSE
NCOA2_DANRE
NCOA5_MOUSE
NCOA7_HUMAN
NCOR1_CAEEL
NCOR1_XENLA
NCOR2_HUMAN
NDC80_HUMAN
NDC80_SCHPO
NDC80_YEAST
NDE1A_XENLA
NDE1_EMENI
NDJ1_YEAST
NDOR1_HUMAN
NDOR1_YEAST
NDRG2_RAT
NDT80_YEAST
NDUS8_BOVIN
NEC1_HUMAN
NEIL1_HUMAN
NEK2_HUMAN
NEK9_MOUSE
NELFD_HUMAN
NEMF_DROME
NEMF_HUMAN
NET1_YEAST
NEUR_DROME
NF2L2_HUMAN
NF2L3_HUMAN
NFAC2_MOUSE
NFAC3_HUMAN
NFIB_MOUSE
NFRKB_HUMAN
NFYB_HUMAN
NFYC_HUMAN
NGG1_SCHPO
NGG1_YEAST
NHP10_YEAST
NHP2_ARATH
NHP2_DROME
NHR13_CAEEL
NHR19_CAEEL
NIBL1_HUMAN
NIK1_CANAL
NIMA_EMENI
NIMI1_ARATH
NINL_HUMAN
NIN_HUMAN
NIP80_YEAST
NIR_SPIOL
NIS1_YEAST
NLRC5_MOUSE
NLTP_RABIT
NMD2_YEAST
NMD3_YEAST
NMD5_YEAST
NMT_EMENI
NNF1_YEAST
NNRD_YEAST
NOA1_ARATH
NOB1_HUMAN
NOBOX_HUMAN
NOC2L_DROME
NOC3L_DROME
NODAL_XENLA
NOE1_MOUSE
NOL10_YEAST
NOL4_HUMAN
NOL7_HUMAN
NOM1_HUMAN
NOP12_SCHPO
NOP15_YEAST
NOP53_YEAST
NOP56_HUMAN
NOP9_YEAST
NOT1_SCHPO
NOT1_YEAST
NOT2_SCHPO
NP1L2_HUMAN
NP214_ARATH
NPA1P_HUMAN
NPAS4_MOUSE
NPHP3_HUMAN
NPK1_TOBAC
NPL_HUMAN
NPR1_ARATH
NPT1_YEAST
NPTX1_RAT
NPVF_RAT
NR1H2_HUMAN
NR5A2_MOUSE
NR6A1_MOUSE
NRAP_MOUSE
NRDE2_CAEEL
NRDE2_SCHPO
NRIP1_MOUSE
NRPE1_ARATH
NSA1_YEAST
NSD1_HUMAN
NSE3_YEAST
NSE4A_HUMAN
NSE6_SCHPO
NST1_SCHPO
NST1_YEAST
NSUN2_HUMAN
NTO1_YEAST
NU107_ARATH
NU124_SCHPO
NU133_ARATH
NU133_HUMAN
NU146_SCHPO
NU160_DROME
NU188_MOUSE
NU189_SCHPO
NU205_ARATH
NU301_CAEEL
NU301_DROME
NUB1_HUMAN
NUD13_ARATH
NUD19_ARATH
NUDC1_HUMAN
NUDEL_DROME
NUDT8_MOUSE
NUF2_CAEEL
NUF2_SCHPO
NUF2_YEAST
NUMA1_HUMAN
NUP45_SCHPO
NUP85_SCHPO
NUSAP_MOUSE
NVL_HUMAN
NWD1_HUMAN
OAT_ARATH
OBP_RAT
OCA2_SCHPO
OCA6_YEAST
OCP3_ARATH
ODA1_CHLRE
ODB2_BOVIN
ODFP2_MOUSE
ODO1_CAEEL
ODPB_YEAST
OFD1_MOUSE
OFP3_ARATH
OFP6_ARATH
OGA_HUMAN
OGG1_YEAST
OGT1_GIAIC
OKP1_YEAST
OLA1_DROME
OLFL3_XENLA
OLM2B_MOUSE
OPA3_MOUSE
OPLA_YEAST
OPTN_HUMAN
ORC1_DROME
ORC1_YEAST
ORC2_YEAST
ORC3_MOUSE
ORC3_SCHPO
ORC4_ARATH
ORC5_ARATH
ORC6_SCHPO
ORG3_ARATH
OSA_DROME
OTOGL_MOUSE
OTP_HUMAN
OTU7A_HUMAN
OX26_RAT
OXR1_HUMAN
P2C16_ARATH
P2OX_PHACH
P2R3C_HUMAN
P5F13_XENLA
P66A_HUMAN
P66B_MOUSE
PA1_VESMG
PABP_ENCCU
PAC2_YEAST
PACC_EMENI
PACC_YEAST
PACE1_HUMAN
PAD4_ARATH
PAF1_ARATH
PAH1_ARATH
PAH2_ARATH
PAK7_MOUSE
PAKA_DICDI
PAL1_ARATH
PALD_MOUSE
PALY_RHOTO
PAN2_NEUCR
PAN2_YEAST
PAN3_HUMAN
PANG2_DROME
PAP14_ARATH
PAR14_MOUSE
PARN_ARATH
PARN_DANRE
PARP1_HUMAN
PARP4_HUMAN
PASK_HUMAN
PAT1_YEAST
PB1_HUMAN
PBAN_APIME
PBIP1_HUMAN
PBX3_HUMAN
PCDP1_HUMAN
PCF11_HUMAN
PCF11_YEAST
PCH2_YEAST
PCKA_ARATH
PCLI1_HUMAN
PCL_DROME
PCM1_XENLA
PCP1_SCHPO
PCS1_SCHPO
PCY1_SCHPO
PCYAA_EUGGR
PD5BA_XENLA
PDC6I_HUMAN
PDE11_RAT
PDE3_DICDI
PDE4A_RAT
PDGFD_HUMAN
PDK1_HUMAN
PDK2_YEAST
PDLI1_HUMAN
PDP2_YEAST
PDPK1_CAEEL
PDPK1_DROME
PDR17_YEAST
PDRG1_HUMAN
PDRP1_MAIZE
PDS5_YEAST
PDXK_PIG
PDZD4_HUMAN
PEF1_YEAST
PEG10_HUMAN
PEPA_ASPOR
PEPP_ALLCE
PER3_MOUSE
PFD6_YEAST
PFKA1_KLULA
PFKA3_PICPA
PFKA_TRYBB
PG12B_HUMAN
PGCA_CHICK
PGCA_HUMAN
PGCB_BOVIN
PGM2_MOUSE
PGPSA_DROME
PH2M_TRICU
PHA4_CAEEL
PHAR3_HUMAN
PHAR4_HUMAN
PHD1_YEAST
PHF13_HUMAN
PHF2_SCHPO
PHF8_HUMAN
PHR4B_DANRE
PHTF_DROME
PHX2B_MOUSE
PHYA_THIHE
PI3R4_MOUSE
PI3R6_HUMAN
PIC1_SCHPO
PIE1_ARATH
PIE1_CAEEL
PIF2_TRYB2
PIP2_YEAST
PIPNA_RAT
PIT1_RAT
PIWL1_MOUSE
PIWL2_MOUSE
PKHG6_HUMAN
PKHM2_HUMAN
PKL_ARATH
PKN3_HUMAN
PKP1_HUMAN
PLAG1_HUMAN
PLBL2_MOUSE
PLCB_CAEEL
PLCG1_MOUSE
PLD1_SCHPO
PLE2_PSEAM
PLM2_YEAST
PLP1_SCHPO
PLPL1_HUMAN
PLSB_SPIOL
PLST_HUMAN
PLTP_HUMAN
PMIP_YEAST
PMS1_YEAST
PNC1_YEAST
PNG1_YEAST
PNK1_SCHPO
PODN_HUMAN
POF1B_HUMAN
POF1_SCHPO
POF1_YEAST
POF2_SCHPO
POF6_SCHPO
POGZ_HUMAN
POK1_ARATH
POLH_ARATH
POLH_HUMAN
POM1_SCHPO
POP2_YEAST
POT1_SCHPO
PP4R4_HUMAN
PPA5_YEAST
PPCE_RAT
PPCS_YEAST
PPD6_ARATH
PPK21_SCHPO
PPK30_SCHPO
PPR18_HUMAN
PPR1_YEAST
PPRC1_HUMAN
PR19B_ARATH
PRC1_HUMAN
PRD10_MOUSE
PRD16_HUMAN
PRDM1_MOUSE
PRDM2_HUMAN
PRDM4_HUMAN
PRDM6_MOUSE
PRD_DROME
PREP_HUMAN
PRGC1_HUMAN
PRI2_SCHPO
PRK1_CANAL
PRL_MELGA
PROS_DROME
PROX1_MOUSE
PRP16_HUMAN
PRP19_SCHPO
PRP2_YEAST
PRP31_MOUSE
PRP31_YEAST
PRP40_YEAST
PRP42_YEAST
PRP4_YEAST
PRP5_YEAST
PRP8_YEAST
PRTB_YEAST
PRTD_YEAST
PRX2A_ARATH
PRXC_CURIN
PSA4_DROME
PSA_MOUSE
PSD2A_ARATH
PSF3_YEAST
PSLA_DICDI
PSMD3_DAUCA
PSY_CAPAN
PTA1_YEAST
PTBP1_RAT
PTH_YEAST
PTN13_HUMAN
PTN20_MOUSE
PTN22_HUMAN
PTN23_MOUSE
PTST_ARATH
PTX3_HUMAN
PUF68_DROME
PUF6_SCHPO
PUF6_YEAST
PUM5_ARATH
PUR4_DICDI
PUS4_SCHPO
PUS6_YEAST
PUS7_YEAST
PXDN_CAEEL
PXDN_DROME
PXR1_YEAST
PYR1_MESAU
RA51C_HUMAN
RAA2_CHLRE
RAA3_CHLRE
RAB3I_HUMAN
RABE1_RAT
RABE2_HUMAN
RABL6_HUMAN
RAD16_SCHPO
RAD1_YEAST
RAD2_YEAST
RAD3_SCHPO
RAD50_ARATH
RAD50_MOUSE
RAD50_SCHPO
RAD54_DROME
RAD54_YEAST
RAD5_YEAST
RAD9_YEAST
RAG1_HUMAN
RAIN_HUMAN
RASA1_HUMAN
RASF2_HUMAN
RASF7_HUMAN
RB3GP_DROME
RB3GP_HUMAN
RBBP6_HUMAN
RBCC1_MOUSE
RBF1_CANAL
RBFA_HUMAN
RBGPR_HUMAN
RBK2_ARATH
RBL2_HUMAN
RBM25_HUMAN
RBM39_HUMAN
RBM6_HUMAN
RBP1A_ARATH
RC3H2_HUMAN
RCD1_ARATH
RCM1_YEAST
RCN2V_CROAD
RCO1_YEAST
RCOR2_HUMAN
RCOR_CAEEL
RCOR_DROME
RDH54_YEAST
RDL2_YEAST
RDR2_ARATH
REC24_SCHPO
RED1_HUMAN
[truncated: 902 more rows]
